# Supplementary material for: Membrane Remodeling Driven by Shallow Helix Insertions via a Cooperative Mechanism
Source: Membranes (Basel). 2025 Apr 1;15(4):101. doi: 10.3390/membranes15040101 (PMC12029183; doi:10.3390/membranes15040101)
Supplement: Supplementary file 1 [file membranes-15-00101-s001.zip]

Archive with 1 entries (1 files):
- membranes-3437777-supplementary.pdf
